# Supplementary material for: Transcriptomic and physiological analysis of the response of Spirodela polyrrhiza to sodium nitroprusside
Source: BMC Plant Biol. 2024 Feb 8;24:95. doi: 10.1186/s12870-024-04766-6 (PMC10851477; doi:10.1186/s12870-024-04766-6)
Supplement: Supplementary file 4 — Additional file 4: Table S1. The DEGs were identified as transcription factor. [file 12870_2024_4766_MOESM4_ESM.xlsx]

## Sheet: Sheet1
Additional file4 : Table S1 . The DEGs were identified as transcription factor.
Gene ID	Peak orientation	Annotation
Unigene0000476	up	ERF family
Unigene0003352	up	ERF family
Unigene0004431	up	ERF family
Unigene0005625	down	ERF family
Unigene0007246	up	ERF family
Unigene0009835	down	ERF family
Unigene0013880	up	ERF family
Unigene0017656	up	ERF family
Unigene0018167	up	ERF family
Unigene0019948	down	ERF family
Unigene0025656	up	ERF family
Unigene0025659	up	ERF family
Unigene0025660	up	ERF family
Unigene0026134	up	ERF family
Unigene0026323	down	ERF family
Unigene0027511	down	ERF family
Unigene0027652	down	ERF family
Unigene0028125	up	ERF family
Unigene0028413	up	ERF family
Unigene0031901	down	ERF family
Unigene0032470	down	ERF family
Unigene0033004	up	ERF family
Unigene0003636	up	bHLH family
Unigene0006401	down	bHLH family
Unigene0007598	down	bHLH family
Unigene0015802	down	bHLH family
Unigene0017054	up	bHLH family
Unigene0018086	up	bHLH family
Unigene0019355	down	bHLH family
Unigene0020461	down	bHLH family
Unigene0022161	up	bHLH family
Unigene0022482	up	bHLH family
Unigene0023384	up	bHLH family
Unigene0024464	down	bHLH family
Unigene0024721	down	bHLH family
Unigene0024862	down	bHLH family
Unigene0026045	down	bHLH family
Unigene0026234	up	bHLH family
Unigene0029307	down	bHLH family
Unigene0030868	up	bHLH family
Unigene0030882	up	bHLH family
Unigene0030883	up	bHLH family
Unigene0002595	up	NAC family
Unigene0009834	up	NAC family
Unigene0010193	up	NAC family
Unigene0011197	up	NAC family
Unigene0015892	up	NAC family
Unigene0016723	up	NAC family
Unigene0018106	up	NAC family
Unigene0018498	up	NAC family
Unigene0018564	up	NAC family
Unigene0019628	down	NAC family
Unigene0020491	up	NAC family
Unigene0023606	up	NAC family
Unigene0023607	down	NAC family
Unigene0024471	down	NAC family
Unigene0025362	down	NAC family
Unigene0030830	up	NAC family
Unigene0032912	up	NAC family
Unigene0004249	up	WRKY family
Unigene0005618	up	WRKY family
Unigene0005742	up	WRKY family
Unigene0008748	up	WRKY family
Unigene0010045	up	WRKY family
Unigene0014469	down	WRKY family
Unigene0020256	up	WRKY family
Unigene0020436	up	WRKY family
Unigene0020559	up	WRKY family
Unigene0020673	up	WRKY family
Unigene0024470	up	WRKY family
Unigene0024672	up	WRKY family
Unigene0030479	up	WRKY family
Unigene0032642	up	WRKY family
