# Supplementary material for: Transcriptomic and physiological analysis of the response of Spirodela polyrrhiza to sodium nitroprusside
Source: BMC Plant Biol. 2024 Feb 8;24:95. doi: 10.1186/s12870-024-04766-6 (PMC10851477; doi:10.1186/s12870-024-04766-6)
Supplement: Supplementary file 5 — Additional file 5: Table S2. The DEGs were identified as photosynthesis. [file 12870_2024_4766_MOESM5_ESM.xlsx]

## Sheet: Sheet1
Additional file5 : Table S2. The DEGs were identified as photosynthesis.
Gene ID	Peak orientation	Annotation
Unigene0008278	down	light-harvesting complex I chlorophyll a/b binding protein 2
Unigene0014388	down	light-harvesting complex II chlorophyll a/b binding protein 6
Unigene0017897	down	light-harvesting complex II chlorophyll a/b binding protein 2
Unigene0025980	down	light-harvesting complex I chlorophyll a/b binding protein 5
Unigene0002989	down	light-harvesting complex II chlorophyll a/b binding protein 5
Unigene0032449	down	light-harvesting complex II chlorophyll a/b binding protein 1
Unigene0023765	down	light-harvesting complex I chlorophyll a/b binding protein 4
Unigene0015178	down	light-harvesting complex I chlorophyll a/b binding protein 3
Unigene0002988	down	light-harvesting complex II chlorophyll a/b binding protein 5
Unigene0024708	down	light-harvesting complex I chlorophyll a/b binding protein 2
Unigene0024841	down	cytochrome b6-f complex iron-sulfur subunit
Unigene0006863	down	ferredoxin
Unigene0016170	down	ferredoxin
Unigene0001843	up	ferredoxin--NADP+ reductase
Unigene0026861	down	ferredoxin--NADP+ reductase
Unigene0022760	down	photosystem I subunit II
Unigene0019632	down	photosystem I subunit IV
Unigene0021566	down	photosystem I subunit IV
Unigene0021522	down	photosystem I subunit III
Unigene0026577	down	photosystem I subunit XI
Unigene0008687	down	photosystem II oxygen-evolving enhancer protein 2
Unigene0015759	down	photosystem II oxygen-evolving enhancer protein 2
Unigene0022546	down	photosystem II PsbW protein
Unigene0022549	down	photosystem II PsbW protein
Unigene0016495	down	photosystem II PsbY protein
Unigene0024857	down	photosystem II 22kDa protein
Unigene0003710	down	photosystem II oxygen-evolving enhancer protein 3
Unigene0025849	down	photosystem II oxygen-evolving enhancer protein 3
Unigene0030021	down	photosystem II Psb27 protein
Unigene0024317	down	photosystem I subunit V
