# Supplementary material for: Transcriptomic and physiological analysis of the response of Spirodela polyrrhiza to sodium nitroprusside
Source: BMC Plant Biol. 2024 Feb 8;24:95. doi: 10.1186/s12870-024-04766-6 (PMC10851477; doi:10.1186/s12870-024-04766-6)
Supplement: Supplementary file 6 — Additional file 6: Table S3. The DEGs were identified as starch metabolism. [file 12870_2024_4766_MOESM6_ESM.xlsx]

## Sheet: Sheet1
Additional file6 : Table S3 . The DEGs were identified as starch metabolism.
Gene ID	Peak orientation	Annotation
Unigene0022315	down	sucrose synthase
Unigene0023487	up	sucrose synthase
Unigene0021340	down	sucrose-phosphate synthase
Unigene0020412	down	1,4-alpha-glucan branching enzyme
Unigene0022165	down	fructokinase
Unigene0007838	up	glucose-1-phosphate adenylyltransferase
Unigene0019277	down	glucose-1-phosphate adenylyltransferase
Unigene0021097	up	trehalose 6-phosphate phosphatase
Unigene0028268	up	trehalose 6-phosphate phosphatase
Unigene0025395	down	beta-amylase
Unigene0005493	down	endoglucanase
Unigene0021441	down	endoglucanase
Unigene0016183	up	beta-glucosidase
Unigene0019661	down	beta-fructofuranosidase
Unigene0006345	up	alpha,alpha-trehalase
Unigene0018641	up	glucose-6-phosphate isomerase
Unigene0011549	up	beta-glucosidase
Unigene0018623	down	beta-glucosidase
Unigene0022855	down	beta-glucosidase
Unigene0022972	up	beta-glucosidase
Unigene0023082	down	trehalose 6-phosphate synthase
Unigene0023083	down	trehalose 6-phosphate synthase
Unigene0021570	down	glucan endo-1,3-beta-D-glucosidase
