# Supplementary material for: Transcriptomic and physiological analysis of the response of Spirodela polyrrhiza to sodium nitroprusside
Source: BMC Plant Biol. 2024 Feb 8;24:95. doi: 10.1186/s12870-024-04766-6 (PMC10851477; doi:10.1186/s12870-024-04766-6)
Supplement: Supplementary file 7 — Additional file 7: Table S4. The DEGs were identified as antioxidant. [file 12870_2024_4766_MOESM7_ESM.xlsx]

## Sheet: Sheet1
Additional file 7: Table S4 . The DEGs were identified as antioxidant.
Gene ID	Peak orientation	Annotation
Unigene0019125	down	Superoxide dismutase
Unigene0026574	down	Superoxide dismutase
Unigene0000495	up	Peroxidase
Unigene0000496	up	Peroxidase
Unigene0001017	down	Peroxidase
Unigene0008366	up	Peroxidase
Unigene0013237	down	Peroxidase
Unigene0016353	down	Peroxidase
Unigene0016354	down	Peroxidase
Unigene0017671	down	Peroxidase
Unigene0019418	down	Peroxidase
Unigene0019419	up	Peroxidase
Unigene0019829	down	Peroxidase
Unigene0023502	up	Peroxidase
Unigene0023941	up	Peroxidase
Unigene0025096	up	Peroxidase
Unigene0025901	down	Peroxidase
Unigene0029073	up	Peroxidase
Unigene0030284	up	Peroxidase
Unigene0006074	up	Glutathione peroxidase
Unigene0018742	down	Glutathione S-transferase
Unigene0025873	down	Glutathione S-transferase
Unigene0032073	up	Glutathione S-transferase
Unigene0022810	up	Glutathione S-transferase
Unigene0032444	down	Glutathione S-transferase
Unigene0025248	down	Glutathione S-transferase
Unigene0008102	down	Glutathione S-transferase
Unigene0024534	up	Glutathione S-transferase
Unigene0029551	up	Glutathione S-transferase
Unigene0019261	up	Glutathione S-transferase
Unigene0024586	up	Monodehydroascorbate reductase
Unigene0001658	up	Ascorbate peroxidase
Unigene0022491	up	Lipoxygenase
Unigene0033521	up	Lipoxygenase
Unigene0022493	up	Lipoxygenase
Unigene0026578	up	Lipoxygenase
Unigene0018694	up	Lipoxygenase
Unigene0018695	up	Lipoxygenase
Unigene001587	up	Aiiene oxide synthase
