# Supplementary material for: Transcriptomic and physiological analysis of the response of Spirodela polyrrhiza to sodium nitroprusside
Source: BMC Plant Biol. 2024 Feb 8;24:95. doi: 10.1186/s12870-024-04766-6 (PMC10851477; doi:10.1186/s12870-024-04766-6)
Supplement: Supplementary file 8 — Additional file 8: Table S5. The DEGs were identified as flavonoids biosynthesis pathways. [file 12870_2024_4766_MOESM8_ESM.xlsx]

## Sheet: Sheet1
Additional file8 : Table S5 . The DEGs were identified as flavonoids biosynthesis pathways.
Gene ID	Peak orientation	Annotation
Unigene0020536	up	Phenylalanine ammonium lyase
Unigene0020537	up	Phenylalanine ammonium lyase
Unigene0029027	up	Cinnamate 4-hydroxylase
Unigene0018844	up	4-coumarate-CoA ligase
Unigene0023129	up	4-coumarate-CoA ligase
Unigene0016598	up	Chalcone synthase
Unigene0023181	up	Chalcone isomerase
Unigene0022113	up	Flavonoid-3′-hydroxylase
Unigene0030219	up	Flavonoid-3′-hydroxylase
Unigene0024180	up	Flavanone-3-hydroxylase
Unigene0017766	up	Dihydroflavonol reductase
Unigene0019652	up	Anthocyanin synthase
Unigene0008075	up	Anthocyanidin 3-O-glucosyltransferase
