# Supplementary material for: Transcriptomic and physiological analysis of the response of Spirodela polyrrhiza to sodium nitroprusside
Source: BMC Plant Biol. 2024 Feb 8;24:95. doi: 10.1186/s12870-024-04766-6 (PMC10851477; doi:10.1186/s12870-024-04766-6)
Supplement: Supplementary file 9 — Additional file 9: Table S6. DEGs involved in quantitative real-time PCR validation. [file 12870_2024_4766_MOESM9_ESM.xlsx]

## Sheet: Sheet1
Additional file 9: Table S6 . DEGs involved in quantitative real-time PCR validation.
Gene ID	Peak orientation	Annotation
Unigene0020537	up	Phenylalanine ammonium lyase
Unigene0018844	up	4-coumarate-CoA ligase
Unigene0016598	up	Chalcone synthase
Unigene0017766	up	Dihydroflavonol reductase
Unigene0024180	up	Flavanone-3-hydroxylase
Unigene0019652	up	Anthocyanin synthase
Unigene0008075	up	Anthocyanidin 3-O-glucosyltransferase
Unigene0023181	up	Chalcone isomerase
Unigene0029027	up	Cinnamate 4-hydroxylase
Unigene0027693	up	nitrate reductase
Unigene0021970	up	Calcium-binding protein
Unigene0013929	up	Calmodulin
Unigene0023765	down	light-harvesting complex I chlorophyll a/b binding protein 4
Unigene0017897	down	light-harvesting complex II chlorophyll a/b binding protein 2
Unigene0016866	up	MYB family
Unigene0030479	up	WRKY family
Unigene0001214	up	Nitrate/nitrite transporter
