# Supplementary material for: Transcriptomic and physiological analysis of the response of Spirodela polyrrhiza to sodium nitroprusside
Source: BMC Plant Biol. 2024 Feb 8;24:95. doi: 10.1186/s12870-024-04766-6 (PMC10851477; doi:10.1186/s12870-024-04766-6)
Supplement: Supplementary file 10 — Additional file 10: Table S7. DEGs involved in NO biosynthetic and signal transduction. [file 12870_2024_4766_MOESM10_ESM.xlsx]

## Sheet: Sheet1
Additional file 10: Table S7 . DEGs involved in NO biosynthetic and signal transduction.
Gene ID	Peak orientation	Annotation
Unigene0027693	up	nitrate reductase
Unigene0001214	up	Nitrate/nitrite transporter
Unigene0004154	up	Cyclic nucleotide gated channel
Unigene0019044	up	Cyclic nucleotide gated channel
Unigene0026451	up	Cyclic nucleotide gated channel
Unigene0017130	up	Cyclic nucleotide gated channel
Unigene0030725	up	Cyclic nucleotide gated channel
Unigene0023703	up	Calcium-binding protein
Unigene0021242	up	Calcium-binding protein
Unigene0021970	up	Calcium-binding protein
Unigene0024919	up	Calcium-binding protein
Unigene0007731	up	Calcium-binding protein
Unigene0013929	up	Calmodulin
Unigene0017159	up	Calmodulin
