# Supplementary material for: Transcriptomic and physiological analysis of the response of Spirodela polyrrhiza to sodium nitroprusside
Source: BMC Plant Biol. 2024 Feb 8;24:95. doi: 10.1186/s12870-024-04766-6 (PMC10851477; doi:10.1186/s12870-024-04766-6)
Supplement: Supplementary file 11 — Additional file 11: Table S8. Primers used for QRT-PCR analysis. [file 12870_2024_4766_MOESM11_ESM.xlsx]

## Sheet: Sheet1
Additional file 11: Table S8. Primers used for QRT-PCR analysis.
Gene	Forward primer (5'to 3')	Reverse primer (5'to 3')
Unigene0020537	GGGGAACCATCACAGCATC	AGAGGGCCGACAACACCA
Unigene0018844	AGCAGGTGGACGGAGGAAAC	TAACGAGCGACAGCACGATG
Unigene0016598	GGAGAAGCTGGCCCTGAA	CAAACCCGAAGAGCACCC
Unigene0017766	CCCTCATCTTCCTGTTCG	CAGTGCCTCCAGCTTTCT
Unigene0024180	TGGGGCTGGAGGAGGACTA	CGCCGATGTTGACGACGAAG
Unigene0019652	GGGGTGGACGAAGGAAAG	TGTGGGCAGCGTGGGTAA
Unigene0008075	CGGAGGGAGTCGTATCTG	CACCTTTTGAACTTGGCGT
Unigene0023181	CCAAGCCGCTCGCACTC	CCCTTCTTCCCCTTCCAC
Unigene0029027	AGCTGAGGGCGGAGATTG	GCTTGGCGTCGTGGAGATT
Unigene0027693	ACTCGGCGTGGATTGTCG	CGGCGTTGATGAGGATGC
Unigene0021970	TGACCTCTTCGACCACAACG	AAGCTCAGCCCTTCATGGTC
Unigene0013929	CTTCATTTCTCTTTTTCTGGC	CTGTCCTGTTTTGACCCCG
Unigene0023765	CGCCTCTTCCTCCACGCTC	GGGTCCTGGTTGACGCTGC
Unigene0017897	CTACCTCGGCAACCCCAAC	GATGAAGCCCATAAGCACCA
Unigene0016866	CTGGTCTGATGAGGTGCG	CCATCTGTTGCCGAGTAAT
Unigene0030479	GATTCCCCCGTCCTCCTTTC	GGGTTCTTGATACATCCACTG
Unigene0001214	TCTGATGCCGTTGCTCTACT	CGAGGGAAAGGACTGCGAT
